# Supplementary material for: Study of metastatic kinetics in metastatic melanoma treated with B-RAF inhibitors: Introducing mathematical modelling of kinetics into the therapeutic decision
Source: PLoS One. 2017 May 4;12(5):e0176080. doi: 10.1371/journal.pone.0176080 (PMC5417482; doi:10.1371/journal.pone.0176080)
Supplement: S1 Dataset — (CSV) [file pone.0176080.s002.csv]

ID	Y0	Y1	TTRUNC	OS	STATUS	BRAF	IPI
1	35703.89	5279.91	42	1210	0	0	0
2	588.75	0	60	545	0	0	0
3	19806.6	10271.46	43	426	1	0	0
4	15075.14	4988.94	64	500	1	0	0
5	2475.89	1404.63	49	1375	0	0	0
6	33821.46	5845.11	106	820	0	0	0
7	37977.78	14659.61	84	275	1	0	0
8	90211.55	7212.06	130	331	1	0	0
9	58900.12	0	95	394	1	0	0
10	33658.71	8627.67	111	243	1	0	0
11	42231.95333	41962.96	168	273	1	0	0
12	63925.17	40560.43	68	238	1	0	0
13	64039.78	35551.6	85	535	0	0	0
14	523.33	359.01	63	574	0	0	0
15	9708.88	6721.17	63	178	1	0	0
16	636.37	380.99	104	448	0	0	0
17	47151.81	35610.22	65	235	1	0	0
18	5021.91	4147.94	48	580	1	0	0
19	3106.51	2965.73	88	431	1	0	0
20	32978.37333	22294	288	503	1	0	0
21	50240	13816	104	265	1	0	0
22	7112.1	3533.546667	105	606	0	0	0
23	439044.7433	32055.46	110	165	1	0	0
24	17764.02667	1121.896667	156	286	1	0	0
25	8017.466667	2969.393333	148	286	1	0	0
26	25980.88333	13588.87333	123	271	1	0	0
27	37642.32	2901.36	153	731	0	0	0
28	55491.12667	10559.82	105	1493	0	0	1
29	5652	1570	134	1319	0	0	0
30	15592.19333	15448.27667	118	556	0	0	0
31	448.6	277.79	108	1152	1	0	0
32	3741.833333	333.3633333	125	897	0	1	0
33	3202.8	3202.8	65	233	1	0	0
34	1084.35	1084.35	117	462	0	0	0
35	5371.49	6149.69	92	616	0	0	0
36	10424.28	11449.49	56	285	1	0	0
37	36813.36	45517.96	63	274	1	0	0
38	2047.8	2995.04	120	568	0	0	0
39	54812.36	82788.19	124	214	1	0	0
40	12037.71	16249.5	65	256	1	0	0
41	1238.21	2056.18	103	274	1	0	0
42	31625.03	49423.6	71	157	1	0	0
43	146800.23	294806.23	122	178	1	0	0
44	37945.85	59340.24	68	272	1	0	0
45	28182.55	41311.41	56	1555	0	0	0
46	334978.34	504551.42	57	520	0	0	0
47	3159.36	8452.88	140	522	1	0	0
48	8194.35	18541.18	105	518	0	0	0
49	25392.13	50029.1	70	527	0	0	0
50	95482.69	247323.61	111	117	1	0	0
51	4904.16	9269.8	59	1010	0	0	0
52	66117.41	146128.27	77	309	1	0	0
53	414.48	921.07	69	451	1	0	0
54	24212.02	53488.85	64	546	1	0	0
55	8785.2	18408.25	56	409	1	0	0
56	885.48	1671.53	43	571	1	0	0
57	3144.71	6513.93	49	222	1	0	0
58	6829.5	70455.32	404	633	0	0	0
59	1912.26	4253.65	53	271	1	0	0
60	294687.95	739118.84	58	85	1	0	0
61	39848.69	134899.11	84	348	1	0	0
62	111866.69	317681.13	63	402	1	0	0
63	15321.11	42415.64	57	415	0	0	0
64	2571.14	7234.56	52	1367	0	0	0
65	28503.87	130978.82	97	213	1	0	0
66	23218.21	93042.91	70	178	1	0	0
67	4273.02	29064.89	126	463	0	0	0
68	696.03	1521.85	24	165	1	0	0
69	3366.08	15543.52	70	180	1	0	0
70	6108.35	46047.05	99	1230	1	0	0
71	2898.22	24644.29	99	771	0	0	0
72	12459	141896.08	125	217	1	0	0
73	1318.8	11502.87	91	336	1	0	0
74	904.84	5010.92	48	459	1	0	0
75	153650.67	875535.62	43	61	1	0	0
76	5154.31	58266.89	92	322	1	0	0
77	212782.1	2796114.53	104	125	1	0	0
78	14921.28	194130.5	98	150	1	0	0
79	27151.58	292778.83	48	128	1	0	0
80	2892.99	62789.53	91	245	1	0	0
81	43201.69	1158992.84	104	112	1	0	0
82	31579.09	539000	53	114	1	0	0
83	523.33	19440.79	90	206	1	0	0
84	5119.77	257077.03	70	112	1	0	0
85	5404.99	469219.1	93	125	1	0	0
86	1850.506667	15009.2	110	421	0	0	0
87	3856.966667	16367.25	99	220	1	0	0
88	1601.4	3334.68	118	821	0	0	0
89	35641.09333	42960.43333	111	750	0	0	1
90	13589.92	99969.75	170	549	1	0	1
91	8516.726667	152069.1533	84	183	1	0	0
92	98331.19333	296036.06	90	176	1	0	1
93	37129.45333	2744872.343	132	189	1	0	0
94	175.84	25913.37333	121	180	1	0	1
95	3354.043333	3689.5	148	280	1	0	0
96	1677.806667	6486.716667	135	457	1	0	0
97	19505.68	29590.83667	106	851	0	0	0
98	11897.98333	73787.38333	125	583	1	0	1
99	58631.12667	257587.2833	127	158	1	0	0
100	32610.47	147343.4533	53	77	1	0	0
101	146.5333333	494.55	137	1359	1	0	0
102	11010.93333	14680.54667	97	184	1	0	0
103	300	1485	137	920	1	0	0
104	33140.08333	305939.62	92	303	1	0	0
105	19049.02333	47288.30333	109	153	1	0	0
106	7657.68	132617.4433	124	286	1	0	0
107	25900	28200	48	293	1	0	0
108	545960.1733	719200.7767	49	298	1	0	0
109	14879.93667	69540.53333	124	527	1	0	0
110	33039.08	64536.94333	48	414	1	0	1
111	70266.92	278991.0933	98	210	1	0	0
112	1530.75	325052.2767	228	364	1	0	0
113	3133.72	44907.75667	130	137	1	0	0
114	47900	175000	99	334	1	0	0
115	6462.12	26000.24667	118	262	1	0	0
116	6059.676667	140054.99	127	338	1	0	0
117	11308.71	22984.8	124	179	1	0	1
118	62376.62333	521389.15	120	173	1	0	0
119	2179.683333	15512.12333	127	388	1	1	0
120	776.6266667	3892.553333	186	940	1	1	0
