# Supplementary material for: Study of metastatic kinetics in metastatic melanoma treated with B-RAF inhibitors: Introducing mathematical modelling of kinetics into the therapeutic decision
Source: PLoS One. 2017 May 4;12(5):e0176080. doi: 10.1371/journal.pone.0176080 (PMC5417482; doi:10.1371/journal.pone.0176080)
Supplement: S2 Dataset — (CSV) [file pone.0176080.s003.csv]

ID	OS	STATUS	TTRUNC	firstDrug	logLethalBurdenScore	logRangeBL	logRangeIR	numberBaselineLesions	baselineBurden	uniformMixed	newAtIR	RecistPDatIR	timeRecistProgression	hasRecistProgression	logRangePD	timeFirstBrainMet	brainMetAtBaseline	causeOfDeath
1	550	1	51	1	1.862763179	0.815052	0.175112299	7	41119.3	1	0	0	162	1	0.494898	162	0	2
2	342	1	43	1	0.731795234	3.31683	0.498786038	7	46752.7	1	0	0	136	1	1.39009	213	0	2
3	1655	0	41	1	1.806550855	1.75019	0.351154635	6	22005.8	1	0	0	1655	0	0.625646	Inf	0	0
4	839	1	42	1	1.660831668	1.27241	0.123869365	4	4341.16	1	0	0	210	1	0.627644	Inf	0	1
5	265	1	57	1	2.310560662	0.804975	0.695968198	9	178069	0	1	1	57	1	1.00188	Inf	0	1
6	364	0	79	1	0	0	1.300703792	16	9459.86	0	1	1	79	1	1.38762	Inf	0	0
7	352	0	20	1	1.95559524	3.57508	0.785224869	7	15867.7	1	0	0	352	0	0.994012	Inf	0	0
8	174	1	33	1	2.044222042	1.15768	0.852639284	5	78203.1	0	1	1	33	1	1.10407	Inf	1	2
9	1202	0	55	1	0	0.53812	0.377775258	21	154354	1	0	0	1202	0	0.879672	Inf	0	0
10	125	1	49	1	3.674062409	2.08259	0.623943394	23	888325	1	0	0	98	1	1.51176	Inf	1	2
11	1229	0	49	2	0.486015969	1.18377	1.019648443	4	7774.92	0	0	0	505	1	1.21015	Inf	0	0
12	178	1	61	1	0	1.41176	1.16315081	17	105000	0	0	0	153	1	1.30059	Inf	0	1
13	471	1	52	1	2.294990452	1.28944	1.197283481	6	77460.2	0	0	0	151	1	1.32213	352	0	1
14	1221	0	48	1	1.909551085	2.05642	0.167053931	16	55247.5	1	0	0	131	1	0.610261	Inf	0	0
15	114	1	60	1	NA	NA	3.123997952	4	3690.32	0	1	1	60	1	2.79083	Inf	0	1
16	165	1	49	1	1.360440095	2.97521	0.322773116	3	15558.7	0	0	0	106	1	0.72492	49	0	2
17	1017	1	50	1	0.550197431	0.786701	0.12778705	5	15978.7	1	0	0	128	1	0.77908	Inf	0	1
18	437	1	80	1	2.139259466	3.86886	0.359555192	21	44196.4	1	0	0	264	1	0.522758	264	0	2
19	834	1	40	1	0.536138166	0.977592	0	2	5592.03	1	0	0	462	1	0.474957	462	0	2
20	709	1	51	1	3.586897138	3.88487	0.035647317	14	741415	0	1	1	51	1	0.331078	Inf	0	1
21	188	1	107	1	2.716711803	2.42596	2.537095793	32	145611	0	0	1	107	1	2.26649	175	0	2
22	692	0	50	1	0	1.08814	0.887302607	8	2815.91	1	0	0	692	0	1.05273	Inf	1	0
23	510	1	38	1	2.260375243	0.817119	0.339850809	9	404011	1	0	0	296	1	0.627137	191	0	2
24	369	1	21	1	0	1.67576	2.457055722	11	55644.4	0	1	1	21	1	2.20154	Inf	1	1
25	353	1	50	1	2.171007077	0.967566	0.419177331	6	16721.1	0	1	1	50	1	0.804511	Inf	1	1
26	1063	0	50	1	0.829461793	0.447779	0.784070479	2	38352.6	1	0	0	353	1	0.939927	Inf	0	0
27	161	1	81	2	0	2.56968	1.6165446	11	27983.7	0	1	1	81	1	1.5921	Inf	0	1
28	438	0	62	1	0	0	0	1	1005.31	0	0	1	62	1	0	Inf	1	0
29	89	1	49	1	4.045521095	4.76276	3.0952925	14	251717	0	0	1	49	1	2.76302	Inf	0	1
30	123	0	29	2	1.893548615	0	1.697652066	3	19692.5	0	1	1	29	1	1.64619	Inf	0	0
31	103	1	78	2	0.79140957	3.2365	0.251068398	4	12949.1	0	1	1	78	1	0.658391	78	0	2
32	321	0	111	1	1.742409096	4.30204	1.178654996	13	79663.5	0	1	1	111	1	1.31037	Inf	1	0
33	295	1	86	1	1.939575305	1.55397	1.757914812	4	59504.4	0	1	1	86	1	1.6869	170	0	2
34	100	0	57	2	NA	NA	1.138412962	16	96119.6	0	1	1	57	1	1.285	Inf	1	0
35	192	0	41	1	3.006704689	0	0.240068316	3	71972.8	1	0	0	192	0	NA	Inf	0	0
36	123	0	29	2	1.893548615	0	1.697652066	3	19692.5	0	1	1	29	1	1.64619	Inf	0	0
37	197	0	76	1	0.757576282	3.63319	0.237328074	4	3476.7	1	0	0	197	0	NA	Inf	0	0
